# Supplementary material for: Components of day-to-day variability of cerebral perfusion measurements – Analysis of phase contrast mapping magnetic resonance imaging measurements in healthy volunteers
Source: PLoS One. 2018 Jun 7;13(6):e0197807. doi: 10.1371/journal.pone.0197807 (PMC5991708; doi:10.1371/journal.pone.0197807)
Supplement: S1 Data — (CSV) [file pone.0197807.s002.csv]

id	measurement	cbf	dataset	day	glucose	hemoglobin	caffeine
1	2	76.571747	1	1	4.9000001	8.8999996	2.9760301
1	1	68.726822	1	1	4.9000001	8.8999996	2.9760301
2	1	64.227814	1	1	4.9000001	9.6000004	.69273001
2	2	62.253807	1	2	4.5	9.6000004	.80883002
2	1	62.596973	1	2	4.5	9.6000004	.80883002
2	2	64.467644	1	1	4.9000001	9.6000004	.69273001
3	1	64.394257	1	2	4.0999999	9.3999996	.25503299
3	2	66.34845	1	2	4.0999999	9.3999996	.25503299
3	1	66.935722	1	1	4.4000001	9.3999996	.71595001
3	2	66.565552	1	1	4.4000001	9.3999996	.71595001
4	2	55.367798	1	1	5.3000002	9.6999998	.74304003
4	1	63.123466	1	2	4.8000002	9.3999996	.038313001
4	2	61.491474	1	2	4.8000002	9.3999996	.038313001
4	1	56.454018	1	1	5.3000002	9.6999998	.74304003
5	1	55.656075	1	2	5.5999999	9.8999996	.050310001
5	2	56.547077	1	2	5.5999999	9.8999996	.050310001
5	2	51.577179	1	1	3.8	9.8000002	.079722002
5	1	56.948689	1	1	3.8	9.8000002	.079722002
6	2	65.806488	1	1	5.3000002	9.6999998	1.23453
6	1	67.611908	1	2	6.3000002	9.8999996	.096749999
6	2	68.882271	1	2	6.3000002	9.8999996	.096749999
6	1	54.843273	1	1	5.3000002	9.6999998	1.23453
7	1	71.194901	1	1	4.5999999	8.5	5.4954
7	2	66.577141	1	2	4.5	9.6000004	3.6842401
7	2	72.039169	1	1	4.5999999	8.5	5.4954
7	1	60.574821	1	2	4.5	9.6000004	3.6842401
8	1	50.94553	1	1	4.5999999	9.3999996	9.5976
8	2	56.253559	1	2	4.5999999	9.3999996
8	1	56.641079	1	2	4.5999999	9.3999996
8	2	52.365829	1	1	4.5999999	9.3999996	9.5976
9	2	57.611458	1	1	4.9000001	9.5	.71208
9	2	59.494377	1	2	4.9000001	9.5	.246519
9	1	57.783192	1	1	4.9000001	9.5	.71208
9	1	56.816528	1	2	4.9000001	9.5	.246519
10	2	65.67514	1	1	5.1999998	8.1000004	1.30032
10	1	68.315239	1	1	5.1999998	8.1000004	1.30032
10	2	67.881813	1	2	5	7.8000002	.32469299
10	1	71.581818	1	2	5	7.8000002	.32469299
11	1	74.625572	1	2	5.1999998	8.8000002	.0292185
11	2	73.004951	1	1	4.4000001	9.3000002	.18576001
11	2	72.140205	1	2	5.1999998	8.8000002	.0292185
11	1	75.504211	1	1	4.4000001	9.3000002	.18576001
12	1	60.413101	2	1	5.0999999	9.1999998	6.8000002
12	1	38.61879	2	2	5.0999999	9.8999996	27.5
13	1	32.122158	2	1	4.6999998	9.5	28.299999
13	1	25.37252	2	2	5.5	9.1000004	14
14	1	63.092209	2	1	4	8.3999996	11.8
14	1	53.711079	2	2	5.5	7.5999999	31.200001
15	1	72.832916	2	1	4.8000002	8.3999996	8.5699997
15	1	43.271042	2	2	4.6999998	8.5	22.200001
16	1	56.642242	2	1	5.9000001	8.3000002	8.29
16	1	49.43647	2	2	6.0999999	8.8999996	6.0700002
17	1	58.575764	2	1	5.1999998	9	5.3200002
17	1	56.708851	2	2	5.0999999	9.1000004	6.3600006
18	1	50.260605	2	1	5.5999999	8.1999998	47.900002
18	1	67.847412	2	2	5.5	7.9000001	35.599998
19	1	72.154175	2	1	5.3000002	8.1000004	35.700001
19	1	65.198257	2	2	5.5	7.9000001	28.299999
20	1	74.391884	2	1	7.5999999	8.3000002	.0099999998
20	1	49.479355	2	2	5.5	8.6000004	2.9300001
21	1	38.900604	2	1	4.9000001	8.6999998	22.700001
21	1	42.540226	2	2	5.0999999	9	18.700001
22	1	43.538296	2	1	6.4000001	9.5	11.2
22	1	37.711807	2	2	7.0999999	9.1999998	32
23	1	48.327782	2	1	5.9000001	8.6000004	24.9
23	1	45.641979	2	2	6.5	8.6999998	38.599998
24	1	35.591351	2	1	6.9000001	8.8000002	108.00001
24	1	31.617443	2	2	6.0999999	9.3000002	74.199997
